# Supplementary material for: From scales to armor: Scale losses and trunk bony plate gains in ray‐finned fishes
Source: Evol Lett. 2021 Mar 23;5(3):240–50. doi: 10.1002/evl3.219 (PMC8190451; doi:10.1002/evl3.219)
Supplement: Supplementary file 2 — Table S2. List of the 11'638 species of Actinopterygii from the dataset in Rabosky et al. (2018) and their classification for three characters. [file EVL3-5-240-s003.xls]

## Sheet: TableS2.csv
Table S2. List of the 11'638 species of Actinopterygii from the dataset in Rabosky et al. (2018) and their classification for three characters.
Presence (1) absence (0) of scales, of trunk bony plates (TBP), and finally the habitat preference (0 = open water, 1 = benthic).
The information about the traits was collected in two books (Moyle and Cech 2004; Nelson et al. 2016) and in Fishbase (Froese and Pauly 2011).
When information was lacking or unclear in these three main sources, species characteristics were extracted from the specialized literature, given in the column "Reference".
The references are given at the end of the table.
Species	Scales	Trunk Bony Plates (TBP)	Habitat preference	Reference
	1 = presence; 0 = absence	1 = presence; 0 = absence	0 = open water; 1 = benthic
Gambusia_marshi	1	0	0
Gambusia_panuco	1	0	0
Gambusia_regani	1	0	0
Gambusia_aurata	1	0	0
Gambusia_hurtadoi	1	0	0
Gambusia_gaigei	1	0	0
Gambusia_vittata	1	0	0
Gambusia_atrora	1	0	0
Gambusia_rhizophorae	1	0	0
Gambusia_punctata	1	0	0
Gambusia_zarskei	1	0	0
Gambusia_geiseri	1	0	0
Gambusia_speciosa	1	0	0
Gambusia_heterochir	1	0	0
Gambusia_clarkhubbsi	1	0	0
Gambusia_krumholzi	1	0	0
Gambusia_holbrooki	1	0	0
Gambusia_affinis	1	0	0
Gambusia_melapleura	1	0	0
Gambusia_wrayi	1	0	0
Gambusia_hispaniolae	1	0	0
Gambusia_yucatana	1	0	0
Gambusia_puncticulata	1	0	0
Gambusia_manni	1	0	0
Gambusia_nicaraguensis	1	0	0
Gambusia_lemaitrei	1	0	0
Gambusia_eurystoma	1	0	0
Gambusia_sexradiata	1	0	0
Heterophallus_milleri	1	0	0
Heterophallus_rachovii	1	0	0
Gambusia_luma	1	0	0
Belonesox_belizanus	1	0	0
Xiphophorus_malinche	1	0	0
Xiphophorus_continens	1	0	0
Xiphophorus_nezahualcoyotl	1	0	0
Xiphophorus_montezumae	1	0	0
Xiphophorus_cortezi	1	0	0
Xiphophorus_nigrensis	1	0	0
Xiphophorus_pygmaeus	1	0	0
Xiphophorus_andersi	1	0	0
Xiphophorus_couchianus	1	0	0
Xiphophorus_gordoni	1	0	0
Xiphophorus_meyeri	1	0	0
Xiphophorus_evelynae	1	0	0
Xiphophorus_variatus	1	0	0
Xiphophorus_milleri	1	0	0
Xiphophorus_maculatus	1	0	0
Xiphophorus_xiphidium	1	0	0
Xiphophorus_clemenciae	1	0	0
Xiphophorus_alvarezi	1	0	0
Xiphophorus_hellerii	1	0	0
Xiphophorus_signum	1	0	0
Xiphophorus_mayae	1	0	0
Xiphophorus_kallmani	1	0	0
Xiphophorus_mixei	1	0	0
Xiphophorus_monticolus	1	0	0
Pseudoxiphophorus_obliquus	1	0	0
Pseudoxiphophorus_bimaculatus	1	0	0
Pseudoxiphophorus_jonesii	1	0	0
Priapella_compressa	1	0	0
Priapella_lacandonae	1	0	0
Priapella_chamulae	1	0	0
Priapella_olmecae	1	0	0
Priapella_intermedia	1	0	0
Scolichthys_greenwayi	1	0	0
Carlhubbsia_kidderi	1	0	0
Carlhubbsia_stuarti	1	0	0
Poeciliopsis_sonoriensis	1	0	0
Poeciliopsis_occidentalis	1	0	0
Poeciliopsis_lucida	1	0	0
Poeciliopsis_prolifica	1	0	0
Poeciliopsis_infans	1	0	0
Poeciliopsis_viriosa	1	0	0
Poeciliopsis_monacha	1	0	0
Poeciliopsis_latidens	1	0	0
Poeciliopsis_fasciata	1	0	0
Poeciliopsis_baenschi	1	0	0
Poeciliopsis_catemaco	1	0	0
Poeciliopsis_hnilickai	1	0	0
Poeciliopsis_gracilis	1	0	0
Poeciliopsis_pleurospilus	1	0	0
Poeciliopsis_turneri	1	0	0
Poeciliopsis_presidionis	1	0	0
Poeciliopsis_turrubarensis	1	0	0
Poeciliopsis_scarlli	1	0	0
Poeciliopsis_elongata	1	0	0
Poeciliopsis_retropinna	1	0	0
Poeciliopsis_paucimaculata	1	0	0
Neoheterandria_elegans	1	0	0
Neoheterandria_tridentiger	1	0	0
Priapichthys_puetzi	1	0	0
Priapichthys_annectens	1	0	0
Brachyrhaphis_cascajalensis	1	0	0
Brachyrhaphis_parismina	1	0	0
Xenophallus_umbratilis	1	0	0
Phallichthys_quadripunctatus	1	0	0
Phallichthys_tico	1	0	0
Brachyrhaphis_roseni	1	0	0
Brachyrhaphis_terrabensis	1	0	0
Brachyrhaphis_rhabdophora	1	0	0
Brachyrhaphis_episcopi	1	0	0
Brachyrhaphis_holdridgei	1	0	0
Phallichthys_amates	1	0	0
Brachyrhaphis_hartwegi	1	0	0
Alfaro_huberi	1	0	0
Alfaro_cultratus	1	0	0
Heterandria_formosa	1	0	0
Pseudopoecilia_festae	1	0	0
Girardinus_metallicus	1	0	0
Girardinus_microdactylus	1	0	0
Girardinus_creolus	1	0	0
Girardinus_uninotatus	1	0	0
Girardinus_falcatus	1	0	0
Girardinus_denticulatus	1	0	0
Quintana_atrizona	1	0	0
Limia_melanonotata	1	0	0
Limia_perugiae	1	0	0
Limia_nigrofasciata	1	0	0
Limia_pauciradiata	1	0	0
Limia_dominicensis	1	0	0
Limia_tridens	1	0	0
Limia_vittata	1	0	0
Limia_caymanensis	1	0	0
Limia_zonata	1	0	0
Limia_versicolor	1	0	0
Limia_melanogaster	1	0	0
Limia_heterandria	1	0	0
Pamphorichthys_scalpridens	1	0	0
Pamphorichthys_minor	1	0	0
Pamphorichthys_hollandi	1	0	0
Pamphorichthys_araguaiensis	1	0	0
Pamphorichthys_hasemani	1	0	0
Poecilia_gillii	1	0	0
Poecilia_orri	1	0	0
Poecilia_sulphuraria	1	0	0
Poecilia_mexicana	1	0	0
Poecilia_butleri	1	0	0
Poecilia_sphenops	1	0	0
Poecilia_catemaconis	1	0	0
Poecilia_velifera	1	0	0
Poecilia_latipinna	1	0	0
Poecilia_petenensis	1	0	0
Poecilia_latipunctata	1	0	0
Poecilia_caucana	1	0	0
Poecilia_vivipara	1	0	0
Micropoecilia_branneri	1	0	0
Micropoecilia_bifurca	1	0	0
Poecilia_parae	1	0	0
Micropoecilia_picta	1	0	0
Poecilia_obscura	1	0	0
Poecilia_reticulata	1	0	0
Poecilia_wingei	1	0	0
Cnesterodon_decemmaculatus	1	0	0
Cnesterodon_hypselurus	1	0	0
Phalloptychus_januarius	1	0	0
Xenodexia_ctenolepis	1	0	0
Jenynsia_onca	1	0	0
Anableps_anableps	1	0	0
Jenynsia_maculata	1	0	0
Jenynsia_lineata	1	0	0
Oxyzygonectes_dovii	1	0	0
Orestias_parinacotensis	1	0	0
Orestias_piacotensis	1	0	0
Orestias_laucaensis	1	0	0
Orestias_chungarensis	1	0	0
Orestias_puni	1	0	0
Orestias_ascotanensis	1	0	0
Orestias_agassizii	1	0	0
Orestias_gloriae	1	0	0
Orestias_gilsoni	1	0	0
Orestias_imarpe	1	0	0
Orestias_silustani	1	0	0
Orestias_luteus	1	0	0
Orestias_ispi	1	0	0
Cyprinodon_albivelis	1	0	0
Cyprinodon_pisteri	1	0	0
Cyprinodon_macularius	1	0	0
Cyprinodon_eremus	1	0	0
Cyprinodon_radiosus	1	0	0
Cyprinodon_diabolis	1	0	0
Cyprinodon_nevadensis_nevadensis	1	0	0
Cyprinodon_salinus_salinus	1	0	0
Cyprinodon_fontinalis	1	0	0
Cyprinodon_meeki	1	0	0
Cyprinodon_nazas	1	0	0
Cyprinodon_bifasciatus	1	0	0
Cyprinodon_atrorus	1	0	0
Cyprinodon_macrolepis	1	0	0
Cyprinodon_eximius	1	0	0
Cyprinodon_pachycephalus	1	0	0
Cyprinodon_alvarezi	1	0	0
Cyprinodon_veronicae	1	0	0
Cyprinodon_riverendi	1	0	0
Cyprinodon_variegatus_variegatus	1	0	0
Cyprinodon_hubbsi	1	0	0
Cyprinodon_higuey	1	0	0
Cyprinodon_tularosa	1	0	0
Cyprinodon_dearborni	1	0	0
Cyprinodon_variegatus_ovinus	1	0	0
Cyprinodon_nichollsi	1	0	0
Cyprinodon_bondi	1	0	0
Cyprinodon_bovinus	1	0	0
Cyprinodon_pecosensis	1	0	0
Cyprinodon_elegans	1	0	0
Cyprinodon_rubrofluviatilis	1	0	0
Cyprinodon_artifrons	1	0	0
Megupsilon_aporus	1	0	0
Jordanella_floridae	1	0	0
Cualac_tessellatus	1	0	0
Floridichthys_polyommus	1	0	0
Floridichthys_carpio	1	0	0
Garmanella_pulchra	1	0	0
Fundulus_bermudae	1	0	0
Fundulus_relictus	1	0	0
Fundulus_heteroclitus_heteroclitus	1	0	0
Fundulus_grandis	1	0	0
Fundulus_jenkinsi	1	0	0
Fundulus_pulvereus	1	0	0
Fundulus_confluentus	1	0	0
Fundulus_bifax	1	0	0
Fundulus_stellifer	1	0	0
Fundulus_catenatus	1	0	0
Fundulus_diaphanus_diaphanus	1	0	0
Fundulus_waccamensis	1	0	0
Fundulus_rathbuni	1	0	0
Fundulus_seminolis	1	0	0
Fundulus_julisia	1	0	0
Fundulus_similis	1	0	0
Fundulus_majalis	1	0	0
Fundulus_escambiae	1	0	0
Fundulus_nottii	1	0	0
Fundulus_lineolatus	1	0	0
Fundulus_blairae	1	0	0
Fundulus_dispar	1	0	0
Fundulus_olivaceus	1	0	0
Fundulus_euryzonus	1	0	0
Fundulus_notatus	1	0	0
Fundulus_cingulatus	1	0	0
Fundulus_rubrifrons	1	0	0
Adinia_xenica	1	0	0
Fundulus_luciae	1	0	0
Fundulus_chrysotus	1	0	0
Fundulus_zebrinus	1	0	0
Fundulus_kansae	1	0	0
Fundulus_sciadicus	1	0	0
Lucania_goodei	1	0	0
Lucania_parva	1	0	0
Fundulus_lima	1	0	0
Fundulus_parvipinnis	1	0	0
Allotoca_diazi	1	0	0
Allotoca_meeki	1	0	0
Allotoca_catarinae	1	0	0
Allotoca_zacapuensis	1	0	0
Allotoca_dugesii	1	0	0
Allotoca_goslinei	1	0	0
Allotoca_maculata	1	0	0
Allotoca_regalis	1	0	0
Skiffia_multipunctata	1	0	0
Skiffia_francesae	1	0	0
Skiffia_lermae	1	0	0
Hubbsina_turneri	1	0	0
Skiffia_bilineata	1	0	0
Girardinichthys_viviparus	1	0	0
Girardinichthys_multiradiatus	1	0	0
Ataeniobius_toweri	1	0	0
Chapalichthys_pardalis	1	0	0
Chapalichthys_encaustus	1	0	0
Xenotoca_variata	1	0	0
Alloophorus_robustus	1	0	0
Zoogoneticus_quitzeoensis	1	0	0
Zoogoneticus_tequila	1	0	0
Xenoophorus_captivus	1	0	0
Xenotoca_melanosoma	1	0	0
Xenotoca_eiseni	1	0	0
Goodea_gracilis	1	0	0
Goodea_atripinnis	1	0	0
Allodontichthys_hubbsi	1	0	0
Allodontichthys_tamazulae	1	0	0
Allodontichthys_polylepis	1	0	0
Allodontichthys_zonistius	1	0	0
Xenotaenia_resolanae	1	0	0
Ilyodon_xantusi	1	0	0
Ilyodon_furcidens	1	0	0
Ilyodon_whitei	1	0	0
Ameca_splendens	1	0	0
Characodon_audax	1	0	0
Characodon_lateralis	1	0	0
Empetrichthys_latos_latos	1	0	0
Crenichthys_baileyi_baileyi	1	0	0
Profundulus_candalarius	1	0	0
Profundulus_labialis	1	0	0
Profundulus_portillorum	1	0	0
Profundulus_hildebrandi	1	0	0
Profundulus_punctatus	1	0	0
Profundulus_oaxacae	1	0	0
Profundulus_guatemalensis	1	0	0
Aphanius_mesopotamicus	1	0	0
Aphanius_sophiae	1	0	0
Aphanius_arakensis	1	0	0
Aphanius_farsicus	1	0	0
Aphanius_isfahanensis	1	0	0
Aphanius_vladykovi	1	0	0
Aphanius_splendens	1	0	0
Aphanius_sureyanus	1	0	0
Aphanius_transgrediens	1	0	0
Aphanius_anatoliae	1	0	0
Aphanius_danfordii	1	0	0
Aphanius_villwocki	1	0	0
Aphanius_fasciatus	1	0	0
Aphanius_saourensis	1	0	0
Aphanius_iberus	1	0	0
Aphanius_chantrei	1	0	0
Aphanius_dispar_dispar	1	0	0
Aphanius_dispar_richardsoni	1	0	0
Aphanius_ginaonis	1	0	0
Aphanius_sirhani	1	0	0
Aphanius_mento	1	0	0
Valencia_letourneuxi	1	0	0
Valencia_hispanica	1	0	0
Austrofundulus_leoni	1	0	0
Austrofundulus_limnaeus	1	0	0
Austrofundulus_transilis	1	0	0
Austrofundulus_rupununi	1	0	0
Austrofundulus_leohoignei	1	0	0
Austrofundulus_guajira	1	0	0
Rachovia_pyropunctata	1	0	0
Rachovia_brevis	1	0	0
Rachovia_maculipinnis	1	0	0
Pterolebias_hoignei	1	0	0
Gnatholebias_zonatus	1	0	0
Llanolebias_stellifer	1	0	0
Micromoema_xiphophora	1	0	0
Terranatos_dolichopterus	1	0	0
Pterolebias_longipinnis	1	0	0
Pterolebias_phasianus	1	0	0
Renova_oscari	1	0	0
Trigonectes_aplocheiloides	1	0	0
Trigonectes_balzanii	1	0	0
Trigonectes_rubromarginatus	1	0	0
Neofundulus_ornatipinnis	1	0	0
Neofundulus_paraguayensis	1	0	0
Moema_piriana	1	0	0
Moema_staecki	1	0	0
Aphyolebias_peruensis	1	0	0
Anablepsoides_ophiomimus	1	0	0
Anablepsoides_rubrolineatus	1	0	0
Anablepsoides_iridescens	1	0	0
Anablepsoides_jucundus	1	0	0
Anablepsoides_cryptocallus	1	0	0
Anablepsoides_deltaphilus	1	0	0
Anablepsoides_urophthalmus	1	0	0
Anablepsoides_stagnatus	1	0	0
Anablepsoides_waimacui	1	0	0
Anablepsoides_amphoreus	1	0	0
Anablepsoides_immaculatus	1	0	0
Anablepsoides_hartii	1	0	0
Melanorivulus_apiamici	1	0	0
Melanorivulus_pictus	1	0	0
Melanorivulus_punctatus	1	0	0
Melanorivulus_violaceus	1	0	0
Cynodonichthys_fuscolineatus	1	0	0
Cynodonichthys_isthmensis	1	0	0
Cynodonichthys_tenuis	1	0	0
Cynodonichthys_weberi	1	0	0
Cynodonichthys_frommi	1	0	0
Cynodonichthys_brunneus	1	0	0
Cynodonichthys_birkhahni	1	0	0
Cynodonichthys_magdalenae	1	0	0
Cynodonichthys_chucunaque	1	0	0
Cynodonichthys_hildebrandi	1	0	0
Cynodonichthys_uroflammeus	1	0	0
Maratecoara_formosa	1	0	0
Maratecoara_lacortei	1	0	0
Pituna_poranga	1	0	0
Papiliolebias_bitteri	1	0	0
Plesiolebias_aruana	1	0	0
Atlantirivulus_janeiroensis	1	0	0
Atlantirivulus_luelingi	1	0	0
Atlantirivulus_haraldsiolii	1	0	0
Atlantirivulus_santensis	1	0	0
Laimosemion_lyricauda	1	0	0
Laimosemion_paryagi	1	0	0
Laimosemion_mahdiaensis	1	0	0
Laimosemion_gransabanae	1	0	0
Laimosemion_breviceps	1	0	0
Laimosemion_strigatus	1	0	0
Laimosemion_geayi	1	0	0
Laimosemion_agilae	1	0	0
Laimosemion_xiphidius	1	0	0
Laimosemion_frenatus	1	0	0
Laimosemion_tecminae	1	0	0
Laimosemion_rectocaudatus	1	0	0
Laimosemion_kirovskyi	1	0	0
Rivulus_insulaepinorum	1	0	0
Rivulus_cylindraceus	1	0	0
Rivulus_roloffi	1	0	0
Kryptolebias_ocellatus	1	0	0
Kryptolebias_marmoratus	1	0	0
Kryptolebias_caudomarginatus	1	0	0
Kryptolebias_brasiliensis	1	0	0
Kryptolebias_sepia	1	0	0
Austrolebias_bellottii	1	0	0
Austrolebias_apaii	1	0	0
Austrolebias_robustus	1	0	0
Austrolebias_nonoiuliensis	1	0	0
Austrolebias_cinereus	1	0	0
Austrolebias_vazferreirai	1	0	0
Austrolebias_melanoorus	1	0	0
Austrolebias_cheradophilus	1	0	0
Austrolebias_gymnoventris	1	0	0
Austrolebias_wolterstorffi	1	0	0
Austrolebias_luteoflammulatus	1	0	0
Austrolebias_viarius	1	0	0
Austrolebias_nigrofasciatus	1	0	0
Austrolebias_adloffi	1	0	0
Austrolebias_reicherti	1	0	0
Austrolebias_duraznensis	1	0	0
Austrolebias_affinis	1	0	0
Austrolebias_cyaneus	1	0	0
Austrolebias_alexandri	1	0	0
Austrolebias_nigripinnis	1	0	0
Hypsolebias_flavicaudatus	1	0	0
Hypsolebias_gilbertobrasili	1	0	0
Hypsolebias_guanambi	1	0	0
Hypsolebias_pterophyllus	1	0	0
Hypsolebias_nitens	1	0	0
Hypsolebias_radiseriatus	1	0	0
Hypsolebias_flagellatus	1	0	0
Hypsolebias_janaubensis	1	0	0
Hypsolebias_sertanejo	1	0	0
Hypsolebias_igneus	1	0	0
Hypsolebias_nudiorbitatus	1	0	0
Hypsolebias_mediopapillatus	1	0	0
Hypsolebias_antenori	1	0	0
Simpsonichthys_costai	1	0	0
Hypsolebias_magnificus	1	0	0
Hypsolebias_flammeus	1	0	0
Simpsonichthys_chacoensis	1	0	0
Ophthalmolebias_ilheusensis	1	0	0
Hypsolebias_hellneri	1	0	0
Hypsolebias_harmonicus	1	0	0
Ophthalmolebias_bokermanni	1	0	0
Ophthalmolebias_constanciae	1	0	0
Simpsonichthys_myersi	1	0	0
Nematolebias_whitei	1	0	0
Plesiolebias_glaucopterus	1	0	0
Cynopoecilus_melanotaenia	1	0	0
Leptolebias_aureoguttatus	1	0	0
Leptolebias_citrinipinnis	1	0	0
Campellolebias_dorsimaculatus	1	0	0
Campellolebias_chrysolineatus	1	0	0
Notholebias_fractifasciatus	1	0	0
Notholebias_minimus	1	0	0
Campellolebias_brucei	1	0	0
Aphyosemion_omega	1	0	0
Aphyosemion_koungueense	1	0	0
Aphyosemion_splendopleure	1	0	0
Aphyosemion_punctulatum	1	0	0
Aphyosemion_volcanum	1	0	0
Aphyosemion_poliaki	1	0	0
Aphyosemion_loennbergii	1	0	0
Aphyosemion_malumbresi	1	0	0
Aphyosemion_ecucuense	1	0	0
Aphyosemion_melanogaster	1	0	0
Aphyosemion_erythron	1	0	0
Aphyosemion_kouamense	1	0	0
Aphyosemion_riggenbachi	1	0	0
Aphyosemion_bitaeniatum	1	0	0
Aphyosemion_bivittatum	1	0	0
Aphyosemion_lugens	1	0	0
Aphyosemion_melinoeides	1	0	0
Aphyosemion_alpha	1	0	0
Aphyosemion_lividum	1	0	0
Aphyosemion_edeanum	1	0	0
Aphyosemion_ahli	1	0	0
Aphyosemion_campomaanense	1	0	0
Aphyosemion_heinemanni	1	0	0
Aphyosemion_celiae	1	0	0
Aphyosemion_calliurum	1	0	0
Aphyosemion_franzwerneri	1	0	0
Aphyosemion_australe	1	0	0
Aphyosemion_pascheni_pascheni	1	0	0
Aphyosemion_maculatum	1	0	0
Aphyosemion_mimbon	1	0	0
Aphyosemion_etsamense	1	0	0
Aphyosemion_cameronense	1	0	0
Aphyosemion_wildekampi	1	0	0
Aphyosemion_punctatum	1	0	0
Aphyosemion_labarrei	1	0	0
Aphyosemion_aureum	1	0	0
Aphyosemion_ocellatum	1	0	0
Aphyosemion_citrineipinnis	1	0	0
Aphyosemion_coeleste	1	0	0
Aphyosemion_batesii	1	0	0
Aphyosemion_lamberti	1	0	0
Aphyosemion_rectogoense	1	0	0
Aphyosemion_elegans	1	0	0
Aphyosemion_christyi	1	0	0
Aphyosemion_polli	1	0	0
Aphyosemion_castaneum	1	0	0
Aphyosemion_musafirii	1	0	0
Aphyosemion_congicum	1	0	0
Aphyosemion_decorsei	1	0	0
Aphyosemion_cognatum	1	0	0
Aphyosemion_louessense	1	0	0
Aphyosemion_ogoense	1	0	0
Aphyosemion_hera	1	0	0
Aphyosemion_hofmanni	1	0	0
Aphyosemion_primigenium	1	0	0
Aphyosemion_exigoideum	1	0	0
Aphyosemion_gabunense_gabunense	1	0	0
Aphyosemion_striatum	1	0	0
Aphyosemion_exiguum	1	0	0
Aphyosemion_elberti	1	0	0
Aphyosemion_bualanum	1	0	0
Aphyosemion_bamilekorum	1	0	0
Aphyosemion_georgiae	1	0	0
Aphyosemion_cyanostictum	1	0	0
Aphyosemion_callipteron	1	0	0
Episemion_krystallinoron	1	0	0
Nothobranchius_wattersi	1	0	0
Nothobranchius_kirki	1	0	0
Nothobranchius_orthonotus	1	0	0
Nothobranchius_furzeri	1	0	0
Nothobranchius_rachovii	1	0	0
Nothobranchius_pienaari	1	0	0
Nothobranchius_krysanovi	1	0	0
Nothobranchius_korthausae	1	0	0
Nothobranchius_eggersi	1	0	0
Nothobranchius_polli	1	0	0
Nothobranchius_kafuensis	1	0	0
Pronothobranchius_kiyawensis	1	0	0
Nothobranchius_thierryi	1	0	0
Nothobranchius_rubroreticulatus	1	0	0
Fundulopanchax_filamentosus	1	0	0
Fundulopanchax_robertsoni	1	0	0
Fundulopanchax_walkeri	1	0	0
Fundulopanchax_sjostedti	1	0	0
Fundulopanchax_deltaensis	1	0	0
Fundulopanchax_gularis	1	0	0
Fundulopanchax_fallax	1	0	0
Fundulopanchax_amieti	1	0	0
Fundulopanchax_cinnamomeus	1	0	0
Fundulopanchax_mirabilis	1	0	0
Fundulopanchax_gardneri_gardneri	1	0	0
Fundulopanchax_ndianus	1	0	0
Fundulopanchax_oeseri	1	0	0
Fundulopanchax_scheeli	1	0	0
Fenerbahce_devosi	1	0	0
Fenerbahce_formosus	1	0	0
Scriptaphyosemion_guignardi	1	0	0
Scriptaphyosemion_banforense	1	0	0
Scriptaphyosemion_fredrodi	1	0	0
Scriptaphyosemion_bertholdi	1	0	0
Scriptaphyosemion_wieseae	1	0	0
Scriptaphyosemion_chaytori	1	0	0
Scriptaphyosemion_brueningi	1	0	0
Scriptaphyosemion_liberiense	1	0	0
Scriptaphyosemion_etzeli	1	0	0
Scriptaphyosemion_geryi	1	0	0
Scriptaphyosemion_roloffi	1	0	0
Scriptaphyosemion_cauveti	1	0	0
Scriptaphyosemion_schmitti	1	0	0
Callopanchax_sidibei	1	0	0
Callopanchax_toddi	1	0	0
Callopanchax_occidentalis	1	0	0
Callopanchax_monroviae	1	0	0
Archiaphyosemion_guineense	1	0	0
Nimbapanchax_leucopterygius	1	0	0
Epiplatys_maeseni	1	0	0
Nimbapanchax_melanopterygius	1	0	0
Nimbapanchax_jeanpoli	1	0	0
Nimbapanchax_viridis	1	0	0
Epiplatys_bifasciatus	1	0	0
Epiplatys_roloffi	1	0	0
Epiplatys_lamottei	1	0	0
Epiplatys_sexfasciatus_sexfasciatus	1	0	0
Epiplatys_multifasciatus	1	0	0
Epiplatys_chaperi	1	0	0
Epiplatys_singa	1	0	0
Aplocheilus_parvus	1	0	0
Aplocheilus_blockii	1	0	0
Aplocheilus_lineatus	1	0	0
Aplocheilus_panchax	1	0	0
Pachypanchax_omalonotus	1	0	0
Pachypanchax_sakaramyi	1	0	0
Pachypanchax_playfairii	1	0	0
Cheilopogon_dorsomacula	1	0	0
Cheilopogon_abei	1	0	0
Cheilopogon_xenopterus	1	0	0
Cheilopogon_exsiliens	1	0	0
Cheilopogon_cyanopterus	1	0	0
Cheilopogon_spilonotopterus	1	0	0
Cheilopogon_atrisignis	1	0	0
Prognichthys_brevipinnis	1	0	0
Hirundichthys_speculiger	1	0	0
Hirundichthys_affinis	1	0	0
Hirundichthys_albimaculatus	1	0	0
Hirundichthys_marginatus	1	0	0
Cheilopogon_agoo	1	0	0
Cheilopogon_furcatus	1	0	0
Cheilopogon_melanurus	1	0	0
Cheilopogon_pinnatibarbatus_californicus	1	0	0
Cheilopogon_doederleinii	1	0	0
Cheilopogon_antoncichi	1	0	0
Cheilopogon_unicolor	1	0	0
Cheilopogon_pinnatibarbatus_pinnatibarbatus	1	0	0
Cheilopogon_pinnatibarbatus_japonicus	1	0	0
Prognichthys_glaphyrae	1	0	0
Prognichthys_gibbifrons	1	0	0
Prognichthys_occidentalis	1	0	0
Prognichthys_tringa	1	0	0
Prognichthys_sealei	1	0	0
Hirundichthys_rondeletii	1	0	0
Hirundichthys_oxycephalus	1	0	0
Cheilopogon_pitcairnensis	1	0	0
Cypselurus_angusticeps	1	0	0
Cypselurus_hexazona	1	0	0
Exocoetus_obtusirostris	1	0	0
Exocoetus_monocirrhus	1	0	0
Exocoetus_peruvianus	1	0	0
Exocoetus_volitans	1	0	0
Cypselurus_callopterus	1	0	0
Cypselurus_poecilopterus	1	0	0
Fodiator_rostratus	1	0	0
Fodiator_acutus	1	0	0
Parexocoetus_hillianus	1	0	0
Parexocoetus_brachypterus	1	0	0
Parexocoetus_mento	1	0	0
Hemiramphus_saltator	1	0	0
Hemiramphus_balao	1	0	0
Hemiramphus_brasiliensis	1	0	0
Oxyporhamphus_micropterus_micropterus	1	0	0
Oxyporhamphus_micropterus_similis	1	0	0
Hemiramphus_archipelagicus	1	0	0
Hemiramphus_far	1	0	0
Euleptorhamphus_viridis	1	0	0
Hyporhamphus_affinis	1	0	0
Hyporhamphus_xanthopterus	1	0	0
Hyporhamphus_dussumieri	1	0	0
Hyporhamphus_quoyi	1	0	0
Hyporhamphus_melanochir	1	0	0
Hyporhamphus_limbatus	1	0	0
Hyporhamphus_unifasciatus	1	0	0
Chriodorus_atherinoides	1	0	0
Hyporhamphus_sajori	1	0	0
Arrhamphus_sclerolepis_sclerolepis	1	0	0
Strongylura_marina	1	0	0
Strongylura_fluviatilis	1	0	0
Strongylura_exilis	1	0	0
Strongylura_hubbsi	1	0	0
Strongylura_scapularis	1	0	0
Potamorrhaphis_eigenmanni	1	0	0
Potamorrhaphis_guianensis	1	0	0
Potamorrhaphis_petersi	1	0	0
Belonion_dibranchodon	1	0	0
Belonion_apodion	1	0	0
Pseudotylosurus_angusticeps	1	0	0
Pseudotylosurus_microps	1	0	0
Strongylura_senegalensis	1	0	0
Strongylura_timucu	1	0	0
Platybelone_argalus_argalus	1	0	0
Belone_svetovidovi	1	0	0
Petalichthys_capensis	1	0	0
Belone_belone	1	0	0
Scomberesox_saurus_saurus	1	0	0
Cololabis_adocetus	1	0	0
Cololabis_saira	1	0	0
Strongylura_notata_notata	1	0	0
Strongylura_notata_forsythia	1	0	0
Tylosurus_acus_acus	1	0	0
Tylosurus_acus_imperialis	1	0	0
Tylosurus_acus_rafale	1	0	0
Tylosurus_acus_melanotus	1	0	0
Tylosurus_pacificus	1	0	0
Tylosurus_punctulatus	1	0	0
Tylosurus_gavialoides	1	0	0
Tylosurus_crocodilus_crocodilus	1	0	0
Ablennes_hians	1	0	0
Strongylura_krefftii	1	0	0
Strongylura_incisa	1	0	0
Strongylura_leiura	1	0	0
Strongylura_anastomella	1	0	0
Strongylura_strongylura	1	0	0
Xenentodon_cancila	1	0	0
Nomorhamphus_weberi	1	0	0
Nomorhamphus_ravnaki	1	0	0
Hemirhamphodon_pogonognathus	1	0	0
Dermogenys_collettei	1	0	0
Dermogenys_pusilla	1	0	0
Zenarchopterus_buffonis	1	0	0
Oryzias_hadiatyae	1	0	0
Oryzias_profundicola	1	0	0
Oryzias_nigrimas	1	0	0
Oryzias_marmoratus	1	0	0
Oryzias_sarasinorum	1	0	0
Oryzias_eversi	1	0	0
Oryzias_celebensis	1	0	0
Oryzias_minutillus	1	0	0
Oryzias_carnaticus	1	0	0
Oryzias_mekongensis	1	0	0
Oryzias_curvinotus	1	0	0
Oryzias_luzonensis	1	0	0
Oryzias_latipes	1	0	0
Oryzias_matanensis	1	0	0
Adrianichthys_oophorus	1	0	0
Oryzias_sinensis	1	0	0
Oryzias_hubbsi	1	0	0
Oryzias_javanicus	1	0	0
Oryzias_dancena	1	0	0
Melanotaenia_duboulayi	1	0	0
Melanotaenia_utcheensis	1	0	0
Melanotaenia_fluviatilis	1	0	0
Melanotaenia_eachamensis	1	0	0
Melanotaenia_australis	1	0	0
Melanotaenia_parkinsoni	1	0	0
Melanotaenia_splendida_rubrostriata	1	0	0
Melanotaenia_gracilis	1	0	0
Melanotaenia_exquisita	1	0	0
Melanotaenia_pygmaea	1	0	0
Melanotaenia_nigrans	1	0	0
Melanotaenia_splendida_splendida	1	0	0
Melanotaenia_splendida_inornata	1	0	0
Melanotaenia_splendida_tatei	1	0	0
Melanotaenia_sexlineata	1	0	0
Melanotaenia_maccullochi	1	0	0
Melanotaenia_caerulea	1	0	0
Melanotaenia_sylvatica	1	0	0
Melanotaenia_papuae	1	0	0
Melanotaenia_ogilbyi	1	0	0
Melanotaenia_trifasciata	1	0	0
Melanotaenia_oktediensis	1	0	0
Melanotaenia_goldiei	1	0	0
Melanotaenia_herbertaxelrodi	1	0	0
Melanotaenia_kamaka	1	0	0
Melanotaenia_lakamora	1	0	0
Melanotaenia_mubiensis	1	0	0
Melanotaenia_monticola	1	0	0
Melanotaenia_lacustris	1	0	0
Chilatherina_bleheri	1	0	0
Chilatherina_pricei	1	0	0
Chilatherina_fasciata	1	0	0
Chilatherina_sentaniensis	1	0	0
Melanotaenia_vanheurni	1	0	0
Chilatherina_alleni	1	0	0
Chilatherina_campsi	1	0	0
Chilatherina_axelrodi	1	0	0
Chilatherina_pagwiensis	1	0	0
Chilatherina_bulolo	1	0	0
Chilatherina_crassispinosa	1	0	0
Melanotaenia_praecox	1	0	0
Glossolepis_dorityi	1	0	0
Glossolepis_incisus	1	0	0
Glossolepis_pseudoincisus	1	0	0
Glossolepis_wanamensis	1	0	0
Glossolepis_kabia	1	0	0
Glossolepis_leggetti	1	0	0
Glossolepis_multisquamata	1	0	0
Melanotaenia_rubripinnis	1	0	0
Melanotaenia_japenensis	1	0	0
Glossolepis_ramuensis	1	0	0
Glossolepis_maculosus	1	0	0
Melanotaenia_iris	1	0	0
Chilatherina_lorentzii	1	0	0
Melanotaenia_affinis	1	0	0
Melanotaenia_salawati	1	0	0
Melanotaenia_fredericki	1	0	0
Melanotaenia_batanta	1	0	0
Melanotaenia_misoolensis	1	0	0
Melanotaenia_irianjaya	1	0	0
Melanotaenia_boesemani	1	0	0
Melanotaenia_arfakensis	1	0	0
Melanotaenia_ammeri	1	0	0
Melanotaenia_kokasensis	1	0	0
Melanotaenia_angfa	1	0	0
Melanotaenia_parva	1	0	0
Melanotaenia_synergos	1	0	0
Melanotaenia_catherinae	1	0	0
Iriatherina_werneri	1	0	0
Rhadinocentrus_ornatus	1	0	0
Telmatherina_abendanoni	1	0	0
Telmatherina_sarasinorum	1	0	0
Telmatherina_obscura	1	0	0
Telmatherina_prognatha	1	0	0
Telmatherina_antoniae	1	0	0
Telmatherina_celebensis	1	0	0
Paratherina_striata	1	0	0
Paratherina_cyanea	1	0	0
Paratherina_wolterecki	1	0	0
Tominanga_aurea	1	0	0
Pseudomugil_mellis	1	0	0
Pseudomugil_signifer	1	0	0
Pseudomugil_gertrudae	1	0	0
Marosatherina_ladigesi	1	0	0
Cairnsichthys_rhombosomoides	1	0	0
Atherinomorus_endrachtensis	1	0	0
Hypoatherina_valenciennei	1	0	0
Hypoatherina_temminckii	1	0	0
Atherinomorus_vaigiensis	1	0	0
Atherinomorus_lacunosus	1	0	0
Teramulus_waterloti	1	0	0
Hypoatherina_harringtonensis	1	0	0
Atherinomorus_stipes	1	0	0
Alepidomus_evermanni	1	0	0
Bedotia_masoala	1	0	0
Bedotia_longianalis	1	0	0
Bedotia_marojejy	1	0	0
Bedotia_leucopteron	1	0	0
Bedotia_tricolor	1	0	0
Bedotia_geayi	1	0	0
Bedotia_madagascariensis	1	0	0
Rheocles_derhami	1	0	0
Rheocles_vatosoa	1	0	0
Rheocles_lateralis	1	0	0
Rheocles_alaotrensis	1	0	0
Rheocles_wrightae	1	0	0
Atherina_presbyter	1	0	0
Atherina_hepsetus	1	0	0
Atherina_boyeri	1	0	0
Atherina_breviceps	1	0	0
Iso_rhothophilus	1	0	0
Iso_natalensis	1	0	0
Craterocephalus_dalhousiensis	1	0	0
Craterocephalus_gloveri	1	0	0
Craterocephalus_lentiginosus	1	0	0
Craterocephalus_nouhuysi	1	0	0
Craterocephalus_randi	1	0	0
Craterocephalus_stercusmuscarum_fulvus	1	0	0
Craterocephalus_stercusmuscarum_stercusmuscarum	1	0	0
Craterocephalus_capreoli	1	0	0
Craterocephalus_pauciradiatus	1	0	0
Craterocephalus_stramineus	1	0	0
Craterocephalus_fluviatilis	1	0	0
Craterocephalus_amniculus	1	0	0
Craterocephalus_centralis	1	0	0
Craterocephalus_eyresii	1	0	0
Craterocephalus_marjoriae	1	0	0
Craterocephalus_cuneiceps	1	0	0
Craterocephalus_munroi	1	0	0
Craterocephalus_helenae	1	0	0
Craterocephalus_marianae	1	0	0
Craterocephalus_mugiloides	1	0	0
Craterocephalus_honoriae	1	0	0
Leptatherina_wallacei	1	0	0
Leptatherina_presbyteroides	1	0	0
Atherinosoma_elongata	1	0	0
Atherinosoma_microstoma	1	0	0
Kestratherina_esox	1	0	0
Kestratherina_brevirostris	1	0	0
Atherinason_hepsetoides	1	0	0
Neostethus_bicornis	1	0	0
Chirostoma_grandocule	1	0	0
Chirostoma_patzcuaro	1	0	0
Menidia_estor	1	0	0
Chirostoma_sphyraena	1	0	0
Chirostoma_humboldtianum	1	0	0
Chirostoma_promelas	1	0	0
Chirostoma_consocium	1	0	0
Chirostoma_chapalae	1	0	0
Chirostoma_attenuatum	1	0	0
Chirostoma_jordani	1	0	0
Chirostoma_labarcae	1	0	0
Poblana_alchichica	1	0	0
Poblana_squamata	1	0	0
Poblana_letholepis	1	0	0
Poblana_ferdebueni	1	0	0
Chirostoma_riojai	1	0	0
Chirostoma_contrerasi	1	0	0
Chirostoma_arge	1	0	0
Menidia_conchorum	1	0	0
Menidia_peninsulae	1	0	0
Menidia_colei	1	0	0
Menidia_beryllina	1	0	0
Menidia_menidia	1	0	0
Menidia_extensa	1	0	0
Labidesthes_sicculus	1	0	0
Melanorhinus_microps	1	0	0
Atherinella_hubbsi	1	0	0
Atherinella_sardina	1	0	0
Atherinella_chagresi	1	0	0
Atherinella_marvelae	1	0	0
Atherinella_alvarezi	1	0	0
Atherinella_milleri	1	0	0
Atherinella_sallei	1	0	0
Atherinella_pellosemeion	1	0	0
Atherinella_crystallina	1	0	0
Atherinella_balsana	1	0	0
Atherinella_guatemalensis	1	0	0
Atherinella_argentea	1	0	0
Atherinella_ammophila	1	0	0
Atherinella_schultzi	1	0	0
Membras_martinica	1	0	0
Atherinella_serrivomer	1	0	0
Atherinella_panamensis	1	0	0
Membras_gilberti	1	0	0
Atherinella_colombiensis	1	0	0
Atherinella_starksi	1	0	0
Atherinella_blackburni	1	0	0
Atherinella_brasiliensis	1	0	0
Notocheirus_hubbsi	1	0	0
Odontesthes_bonariensis	1	0	0
Odontesthes_retropinnis	1	0	0
Odontesthes_argentinensis	1	0	0
Odontesthes_incisa	1	0	0
Odontesthes_smitti	1	0	0
Odontesthes_humensis	1	0	0
Odontesthes_regia	1	0	0
Odontesthes_hatcheri	1	0	0
Odontesthes_mauleanum	1	0	0
Basilichthys_microlepidotus	1	0	0
Basilichthys_semotilus	1	0	0
Atherinops_affinis	1	0	0
Atherinopsis_californiensis	1	0	0
Leuresthes_tenuis	1	0	0
Dimidiochromis_compressiceps	1	0	0
Copadichromis_borleyi	1	0	0
Lethrinops_parvidens	1	0	0
Protomelas_similis	1	0	0
Dimidiochromis_kiwinge	1	0	0
Nimbochromis_fuscotaeniatus	1	0	0
Copadichromis_virginalis	1	0	0
Nyassachromis_prostoma	1	0	0
Copadichromis_mbenjii	1	0	0
Protomelas_spilonotus	1	0	0
Champsochromis_spilorhynchus	1	0	0
Buccochromis_lepturus	1	0	0
Lethrinops_auritus	1	0	0
Buccochromis_oculatus	1	0	0
Fossorochromis_rostratus	1	0	0
Cheilochromis_euchilus	1	0	0
Chilotilapia_rhoadesii	1	0	0
Placidochromis_johnstoni	1	0	0
Protomelas_fenestratus	1	0	0
Mylochromis_mola	1	0	0
Copadichromis_quadrimaculatus	1	0	0
Protomelas_taeniolatus	1	0	0
Eclectochromis_ornatus	1	0	0
Labidochromis_caeruleus	1	0	0
Nimbochromis_venustus	1	0	0
Nimbochromis_linni	1	0	0
Nimbochromis_livingstonii	1	0	0
Trematocranus_placodon	1	0	0
Hemitilapia_oxyrhyncha	1	0	0
Nimbochromis_polystigma	1	0	0
Buccochromis_heterotaenia	1	0	0
Aristochromis_christyi	1	0	0
Taeniolethrinops_furcicauda	1	0	0
Taeniolethrinops_praeorbitalis	1	0	0
Mylochromis_epichorialis	1	0	0
Tramitichromis_variabilis	1	0	0
Placidochromis_electra	1	0	0
Sciaenochromis_benthicola	1	0	0
Otopharynx_brooksi	1	0	0
Sciaenochromis_psammophilus	1	0	0
Stigmatochromis_woodi	1	0	0
Tyrannochromis_macrostoma	1	0	0
Docimodus_evelynae	1	0	0
Protomelas_spilopterus	1	0	0
Cyrtocara_moorii	1	0	0
Mchenga_eucinostomus	1	0	0
Protomelas_annectens	1	0	0
Copadichromis_jacksoni	1	0	0
Copadichromis_trimaculatus	1	0	0
Mylochromis_incola	1	0	0
Ctenopharynx_pictus	1	0	0
Otopharynx_heterodon	1	0	0
Otopharynx_lithobates	1	0	0
Mylochromis_anaphyrmus	1	0	0
Tramitichromis_brevis	1	0	0
Lethrinops_furcifer	1	0	0
Labeotropheus_trewavasae	1	0	0
Labeotropheus_fuelleborni	1	0	0
Maylandia_lanisticola	1	0	0
Labidochromis_gigas	1	0	0
Maylandia_aurora	1	0	0
Aulonocara_hansbaenschi	1	0	0
Pseudotropheus_elongatus	1	0	0
Lethrinops_microdon	1	0	0
Lethrinops_gossei	1	0	0
Lethrinops_longipinnis	1	0	0
Maylandia_xanstomachus	1	0	0
Maylandia_heteropicta	1	0	0
Cynotilapia_afra	1	0	0
Maylandia_livingstonii	1	0	0
Melanochromis_vermivorus	1	0	0
Melanochromis_auratus	1	0	0
Genyochromis_mento	1	0	0
Labidochromis_mylodon	1	0	0
Melanochromis_melanopterus	1	0	0
Aulonocara_baenschi	1	0	0
Maylandia_zebra	1	0	0
Pseudotropheus_socolofi	1	0	0
Alticorpus_peterdaviesi	1	0	0
Aulonocara_stuartgranti	1	0	0
Placidochromis_milomo	1	0	0
Sciaenochromis_fryeri	1	0	0
Tropheops_tropheops	1	0	0
Cyathochromis_obliquidens	1	0	0
Petrotilapia_genalutea	1	0	0
Diplotaxodon_greenwoodi	1	0	0
Diplotaxodon_macrops	1	0	0
Pallidochromis_tokolosh	1	0	0
Diplotaxodon_limnothrissa	1	0	0
Rhamphochromis_esox	1	0	0
Rhamphochromis_longiceps	1	0	0
Rhamphochromis_macrophthalmus	1	0	0
Astatotilapia_calliptera	1	0	0
Astatotilapia_tweddlei	1	0	0
Haplochromis_luteus	1	0	0
Haplochromis_latifasciatus	1	0	0
Astatotilapia_flaviijosephi	1	0	0
Haplochromis_fischeri	1	0	0
Haplochromis_riponianus	1	0	0
Haplochromis_azureus	1	0	0
Haplochromis_phytophagus	1	0	0
Haplochromis_simpsoni	1	0	0
Haplochromis_rufocaudalis	1	0	0
Haplochromis_degeni	1	0	0
Haplochromis_brownae	1	0	0
Haplochromis_velifer	1	0	0
Haplochromis_rudolfianus	1	0	0
Haplochromis_xenognathus	1	0	0
Haplochromis_laparogramma	1	0	0
Haplochromis_obliquidens	1	0	0
Haplochromis_nubilus	1	0	0
Haplochromis_thereuterion	1	0	0
Haplochromis_nyererei	1	0	0
Haplochromis_pyrrhocephalus	1	0	0
Haplochromis_avium	1	0	0
Thoracochromis_wingatii	1	0	0
Haplochromis_aeneocolor	1	0	0
Haplochromis_mahagiensis	1	0	0
Haplochromis_squamipinnis	1	0	0
Haplochromis_insidiae	1	0	0
Haplochromis_macropsoides	1	0	0
Haplochromis_elegans	1	0	0
Astatotilapia_stappersii	1	0	0
Haplochromis_pharyngalis	1	0	0
Haplochromis_petronius	1	0	0
Haplochromis_gracilior	1	0	0
Astatotilapia_bloyeti	1	0	0
Haplochromis_paludinosus	1	0	0
Astatotilapia_burtoni	1	0	0
Astatotilapia_desfontainii	1	0	0
Thoracochromis_fasciatus	1	0	0
Thoracochromis_demeusii	1	0	0
Interochromis_loocki	1	0	0
Petrochromis_fasciolatus	1	0	0
Petrochromis_orthognathus	1	0	0
Petrochromis_famula	1	0	0
Petrochromis_macrognathus	1	0	0
Petrochromis_polyodon	1	0	0
Petrochromis_ephippium	1	0	0
Petrochromis_trewavasae	1	0	0
Simochromis_diagramma	1	0	0
Lobochilotes_labiatus	1	0	0
Simochromis_pleurospilus	1	0	0
Simochromis_babaulti	1	0	0
Pseudosimochromis_curvifrons	1	0	0
Limnotilapia_dardennii	1	0	0
Ctenochromis_horei	1	0	0
Simochromis_marginatus	1	0	0
Gnathochromis_pfefferi	1	0	0
Tropheus_duboisi	1	0	0
Tropheus_kasabae	1	0	0
Tropheus_annectens	1	0	0
Tropheus_polli	1	0	0
Tropheus_moorii	1	0	0
Tropheus_brichardi	1	0	0
Astatoreochromis_alluaudi	1	0	0
Astatoreochromis_straeleni	1	0	0
Pseudocrenilabrus_sp	1	0	0
Chetia_mola	1	0	0
Orthochromis_luongoensis	1	0	0
Sargochromis_giardi	1	0	0
Pharyngochromis_acuticeps	1	0	0
Sargochromis_codringtonii	1	0	0
Sargochromis_mellandi	1	0	0
Chetia_flaviventris	1	0	0
Chetia_brevicauda	1	0	0
Sargochromis_carlottae	1	0	0
Serranochromis_macrocephalus	1	0	0
Serranochromis_altus	1	0	0
Chetia_brevis	1	0	0
Sargochromis_coulteri	1	0	0
Serranochromis_angusticeps	1	0	0
Thoracochromis_albolabris	1	0	0
Thoracochromis_buysi	1	0	0
Serranochromis_stappersi	1	0	0
Serranochromis_thumbergi	1	0	0
Serranochromis_robustus	1	0	0
Thoracochromis_stigmatogenys	1	0	0
Ctenochromis_oligacanthus	1	0	0
Orthochromis_torrenticola	1	0	0
Orthochromis_stormsi	1	0	0
Orthochromis_polyacanthus	1	0	0
Cyclopharynx_fwae	1	0	0
Cyclopharynx_schwetzi	1	0	0
Thoracochromis_brauschi	1	0	0
Thoracochromis_callichromus	1	0	0
Schwetzochromis_neodon	1	0	0
Haplochromis_snoeksi	1	0	0
Ctenochromis_polli	1	0	0
Pseudocrenilabrus_multicolor	1	0	0
Pseudocrenilabrus_nicholsi	1	0	0
Orthochromis_machadoi	1	0	0
Pseudocrenilabrus_philander	1	0	0
Orthochromis_kalungwishiensis	1	0	0
Ctenochromis_pectoralis	1	0	0
Plecodus_straeleni	1	0	0
Perissodus_microlepis	1	0	0
Perissodus_eccentricus	1	0	0
Plecodus_multidentatus	1	0	0
Haplotaxodon_trifasciatus	1	0	0
Haplotaxodon_microlepis	1	0	0
Plecodus_paradoxus	1	0	0
Plecodus_elaviae	1	0	0
Xenochromis_hecqui	1	0	0
Cyprichromis_pavo	1	0	0
Cyprichromis_zonatus	1	0	0
Cyprichromis_coloratus	1	0	0
Cyprichromis_microlepidotus	1	0	0
Cyprichromis_leptosoma	1	0	0
Paracyprichromis_brieni	1	0	0
Paracyprichromis_nigripinnis	1	0	0
Benthochromis_melanoides	1	0	0
Benthochromis_horii	1	0	0
Benthochromis_tricoti	1	0	0
Orthochromis_malagaraziensis	1	0	0
Orthochromis_mazimeroensis	1	0	0
Orthochromis_mosoensis	1	0	0
Orthochromis_rubrolabialis	1	0	0
Orthochromis_kasuluensis	1	0	0
Orthochromis_rugufuensis	1	0	0
Orthochromis_uvinzae	1	0	0
Orthochromis_luichensis	1	0	0
Baileychromis_centropomoides	1	0	0
Reganochromis_calliurus	1	0	0
Limnochromis_auritus	1	0	0
Gnathochromis_permaxillaris	1	0	0
Triglachromis_otostigma	1	0	0
Limnochromis_staneri	1	0	0
Greenwoodochromis_bellcrossi	1	0	0
Greenwoodochromis_christyi	1	0	0
Limnochromis_abeelei	1	0	0
Cyphotilapia_gibberosa	1	0	0
Cyphotilapia_frontosa	1	0	0
Ophthalmotilapia_nasuta	1	0	0
Ophthalmotilapia_heterodonta	1	0	0
Ophthalmotilapia_boops	1	0	0
Cyathopharynx_furcifer	1	0	0
Ophthalmotilapia_ventralis	1	0	0
Cardiopharynx_schoutedeni	1	0	0
Aulonocranus_dewindti	1	0	0
Cunningtonia_longiventralis	1	0	0
Lestradea_perspicax	1	0	0
Lestradea_stappersii	1	0	0
Ectodus_descampsii	1	0	0
Callochromis_melanostigma	1	0	0
Callochromis_pleurospilus	1	0	0
Callochromis_macrops	1	0	0
Xenotilapia_boulengeri	1	0	0
Xenotilapia_sima	1	0	0
Xenotilapia_melanogenys	1	0	0
Xenotilapia_ochrogenys	1	0	0
Xenotilapia_flavipinnis	1	0	0
Xenotilapia_leptura	1	0	0
Xenotilapia_spiloptera	1	0	0
Xenotilapia_tenuidentata	1	0	0
Xenotilapia_rotundiventralis	1	0	0
Xenotilapia_caudafasciata	1	0	0
Xenotilapia_nigrolabiata	1	0	0
Xenotilapia_longispinis	1	0	0
Grammatotria_lemairii	1	0	0
Neolamprologus_hecqui	1	0	0
Neolamprologus_boulengeri	1	0	0
Lepidiolamprologus_attenuatus	1	0	0
Lepidiolamprologus_elongatus	1	0	0
Lepidiolamprologus_profundicola	1	0	0
Neolamprologus_variostigma	1	0	0
Lepidiolamprologus_mimicus	1	0	0
Lepidiolamprologus_kendalli	1	0	0
Neolamprologus_fasciatus	1	0	0
Neolamprologus_wauthioni	1	0	0
Altolamprologus_calvus	1	0	0
Altolamprologus_compressiceps	1	0	0
Lamprologus_meleagris	1	0	0
Neolamprologus_leloupi	1	0	0
Lamprologus_lemairii	1	0	0
Neolamprologus_caudopunctatus	1	0	0
Neolamprologus_brevis	1	0	0
Lamprologus_speciosus	1	0	0
Lamprologus_ocellatus	1	0	0
Neolamprologus_meeli	1	0	0
Neolamprologus_similis	1	0	0
Neolamprologus_multifasciatus	1	0	0
Lamprologus_signatus	1	0	0
Lamprologus_laparogramma	1	0	0
Lamprologus_kungweensis	1	0	0
Lamprologus_ornatipinnis	1	0	0
Neolamprologus_ventralis	1	0	0
Neolamprologus_nigriventris	1	0	0
Neolamprologus_pectoralis	1	0	0
Neolamprologus_cylindricus	1	0	0
Neolamprologus_bifasciatus	1	0	0
Neolamprologus_mustax	1	0	0
Neolamprologus_olivaceous	1	0	0
Neolamprologus_longicaudatus	1	0	0
Lamprologus_tigripictilis	1	0	0
Neolamprologus_niger	1	0	0
Neolamprologus_gracilis	1	0	0
Neolamprologus_marunguensis	1	0	0
Neolamprologus_helianthus	1	0	0
Neolamprologus_splendens	1	0	0
Neolamprologus_pulcher	1	0	0
Neolamprologus_brichardi	1	0	0
Neolamprologus_walteri	1	0	0
Neolamprologus_falcicula	1	0	0
Telmatochromis_bifrenatus	1	0	0
Telmatochromis_dhonti	1	0	0
Neolamprologus_savoryi	1	0	0
Telmatochromis_brachygnathus	1	0	0
Julidochromis_ornatus	1	0	0
Julidochromis_marlieri	1	0	0
Telmatochromis_temporalis	1	0	0
Lamprologus_mocquardi	1	0	0
Lamprologus_teugelsi	1	0	0
Lamprologus_congoensis	1	0	0
Lamprologus_werneri	1	0	0
Neolamprologus_devosi	1	0	0
Neolamprologus_christyi	1	0	0
Neolamprologus_petricola	1	0	0
Julidochromis_transcriptus	1	0	0
Chalinochromis_brichardi	1	0	0
Chalinochromis_popelini	1	0	0
Julidochromis_dickfeldi	1	0	0
Neolamprologus_tetracanthus	1	0	0
Neolamprologus_modestus	1	0	0
Lepidiolamprologus_cunningtoni	1	0	0
Lamprologus_callipterus	1	0	0
Neolamprologus_buescheri	1	0	0
Neolamprologus_prochilus	1	0	0
Neolamprologus_obscurus	1	0	0
Neolamprologus_leleupi	1	0	0
Neolamprologus_longior	1	0	0
Neolamprologus_toae	1	0	0
Variabilichromis_moorii	1	0	0
Julidochromis_regani	1	0	0
Neolamprologus_mondabu	1	0	0
Neolamprologus_furcifer	1	0	0
Neolamprologus_tretocephalus	1	0	0
Xenotilapia_bathyphila	1	0	0
Labidochromis_vellicans	1	0	0
Maylandia_mbenjii	1	0	0
Neolamprologus_sexfasciatus	1	0	0
Tanganicodus_irsacae	1	0	0
Spathodus_marlieri	1	0	0
Eretmodus_cyanostictus	1	0	0
Spathodus_erythrodon	1	0	0
Bathybates_leo	1	0	0
Bathybates_vittatus	1	0	0
Bathybates_ferox	1	0	0
Bathybates_hornii	1	0	0
Bathybates_fasciatus	1	0	0
Bathybates_graueri	1	0	0
Bathybates_minor	1	0	0
Hemibates_stenosoma	1	0	0
Trematocara_nigrifrons	1	0	0
Trematocara_marginatum	1	0	0
Trematocara_unimaculatum	1	0	0
Trematocara_macrostoma	1	0	0
Boulengerochromis_microlepis	1	0	0
Pelmatolapia_cabrae	1	0	0
Pelmatolapia_mariae	1	0	0
Coptodon_bemini	1	0	0
Coptodon_bakossiorum	1	0	0
Coptodon_bythobathes	1	0	0
Coptodon_snyderae	1	0	0
Coptodon_deckerti	1	0	0
Coptodon_rendalli	1	0	0
Tilapia_coffea	1	0	0
Tilapia_zillii	1	0	0
Coptodon_cameruensis	1	0	0
Coptodon_guineensis	1	0	0
Coptodon_louka	1	0	0
Coptodon_dageti	1	0	0
Coptodon_discolor	1	0	0
Coptodon_tholloni	1	0	0
Heterotilapia_buttikoferi	1	0	0
Coelotilapia_joka	1	0	0
Steatocranus_irvinei	1	0	0
Gobiocichla_ethelwynnae	1	0	0
Tilapia_busumana	1	0	0
Gobiocichla_wonderi	1	0	0
Tilapia_brevimanus	1	0	0
Steatocranus_glaber	1	0	0
Steatocranus_gibbiceps	1	0	0
Steatocranus_mpozoensis	1	0	0
Steatocranus_tinanti	1	0	0
Steatocranus_bleheri	1	0	0
Steatocranus_rouxi	1	0	0
Steatocranus_casuarius	1	0	0
Steatocranus_ubanguiensis	1	0	0
Congolapia_bilineata	1	0	0
Congolapia_crassa	1	0	0
Tilapia_guinasana	1	0	0
Tilapia_sparrmanii	1	0	0
Tilapia_ruweti	1	0	0
Chilochromis_duponti	1	0	0
Oreochromis_karongae	1	0	0
Oreochromis_squamipinnis	1	0	0
Oreochromis_shiranus	1	0	0
Oreochromis_chungruruensis	1	0	0
Alcolapia_alcalica	1	0	0
Alcolapia_grahami	1	0	0
Oreochromis_variabilis	1	0	0
Oreochromis_amphimelas	1	0	0
Oreochromis_urolepis	1	0	0
Oreochromis_schwebischi	1	0	0
Oreochromis_tanganicae	1	0	0
Oreochromis_andersonii	1	0	0
Oreochromis_mossambicus	1	0	0
Oreochromis_macrochir	1	0	0
Oreochromis_mweruensis	1	0	0
Oreochromis_leucostictus	1	0	0
Oreochromis_esculentus	1	0	0
Oreochromis_niloticus	1	0	0
Sarotherodon_mvogoi	1	0	0
Sarotherodon_caroli	1	0	0
Sarotherodon_linnellii	1	0	0
Sarotherodon_steinbachi	1	0	0
Sarotherodon_lohbergeri	1	0	0
Stomatepia_mariae	1	0	0
Stomatepia_pindu	1	0	0
Stomatepia_mongo	1	0	0
Myaka_myaka	1	0	0
Konia_eisentrauti	1	0	0
Konia_dikume	1	0	0
Pungu_maclareni	1	0	0
Oreochromis_aureus	1	0	0
Sarotherodon_galilaeus	1	0	0
Sarotherodon_nigripinnis	1	0	0
Sarotherodon_melanotheron	1	0	0
Tristramella_simonis_simonis	1	0	0
Iranocichla_hormuzensis	1	0	0
Sarotherodon_caudomarginatus	1	0	0
Etia_nguti	1	0	0
Pterochromis_congicus	1	0	0
Pelmatochromis_nigrofasciatus	1	0	0
Pelmatochromis_buettikoferi	1	0	0
Hemichromis_letourneuxi	1	0	0
Hemichromis_guttatus	1	0	0
Hemichromis_sp	1	0	0
Hemichromis_bimaculatus	1	0	0
Hemichromis_elongatus	1	0	0
Hemichromis_fasciatus	1	0	0
Nanochromis_parilus	1	0	0
Nanochromis_teugelsi	1	0	0
Nanochromis_nudiceps	1	0	0
Nanochromis_consortus	1	0	0
Nanochromis_splendens	1	0	0
Nanochromis_wickleri	1	0	0
Nanochromis_transvestitus	1	0	0
Nanochromis_minor	1	0	0
Benitochromis_batesii	1	0	0
Congochromis_sabinae	1	0	0
Pelvicachromis_humilis	1	0	0
Pelvicachromis_pulcher	1	0	0
Teleogramma_depressa	1	0	0
Teleogramma_gracile	1	0	0
Thysochromis_ansorgii	1	0	0
Tylochromis_polylepis	1	0	0
Tylochromis_mylodon	1	0	0
Tylochromis_lateralis	1	0	0
Tylochromis_leonensis	1	0	0
Tylochromis_pulcher	1	0	0
Paraneetroplus_argenteus	1	0	0
Paraneetroplus_gibbiceps	1	0	0
Paraneetroplus_nebuliferus	1	0	0
Paraneetroplus_regani	1	0	0
Paraneetroplus_bulleri	1	0	0
Paraneetroplus_melanurus	1	0	0
Paraneetroplus_synspilus	1	0	0
Paraneetroplus_maculicauda	1	0	0
Paraneetroplus_breidohri	1	0	0
Paraneetroplus_hartwegi	1	0	0
Paraneetroplus_bifasciatus	1	0	0
Paraneetroplus_zonatus	1	0	0
Paraneetroplus_guttulatus	1	0	0
Paraneetroplus_fenestratus	1	0	0
Theraps_microphthalmus	1	0	0
Theraps_godmanni	1	0	0
Theraps_intermedius	1	0	0
Cichlasoma_pearsei	1	0	0
Cichlasoma_bocourti	1	0	0
Cichlasoma_ufermanni	1	0	0
Amphilophus_nourissati	1	0	0
Theraps_irregularis	1	0	0
Theraps_lentiginosus	1	0	0
Theraps_coeruleus	1	0	0
Theraps_heterospilus	1	0	0
Herichthys_cyanoguttatus	1	0	0
Herichthys_deppii	1	0	0
Herichthys_carpintis	1	0	0
Herichthys_tamasopoensis	1	0	0
Herichthys_minckleyi	1	0	0
Herichthys_labridens	1	0	0
Herichthys_bartoni	1	0	0
Herichthys_steindachneri	1	0	0
Herichthys_pantostictus	1	0	0
Cichlasoma_grammodes	1	0	0
Thorichthys_ellioti	1	0	0
Haplochromis_maculipinna	1	0	0
Thorichthys_callolepis	1	0	0
Thorichthys_socolofi	1	0	0
Thorichthys_aureus	1	0	0
Thorichthys_pasionis	1	0	0
Thorichthys_affinis	1	0	0
Thorichthys_meeki	1	0	0
Thorichthys_helleri	1	0	0
Nandopsis_salvini	1	0	0
Cichlasoma_salvini	1	0	0
Cichlasoma_festae	1	0	0
Cichlasoma_atromaculatum	1	0	0
Tomocichla_asfraci	1	0	0
Tomocichla_tuba	1	0	0
Archocentrus_multispinosus	1	0	0
Amphilophus_rostratus	1	0	0
Amphilophus_longimanus	1	0	0
Amphilophus_diquis	1	0	0
Amphilophus_robertsoni	1	0	0
Amphilophus_altifrons	1	0	0
Amphilophus_alfari	1	0	0
Amphilophus_bussingi	1	0	0
Amphilophus_rhytisma	1	0	0
Amphilophus_macracanthus	1	0	0
Archocentrus_spinosissimus	1	0	0
Rocio_octofasciata	1	0	0
Amphilophus_labiatus	1	0	0
Amphilophus_citrinellus	1	0	0
Amphilophus_hogaboomorum	1	0	0
Archocentrus_centrarchus	1	0	0
Amphilophus_lyonsi	1	0	0
Cichlasoma_trimaculatum	1	0	0
Cichlasoma_beani	1	0	0
Cichlasoma_istlanum	1	0	0
Theraps_wesseli	1	0	0
Parachromis_loisellei	1	0	0
Parachromis_motaguensis	1	0	0
Parachromis_friedrichsthalii	1	0	0
Parachromis_managuensis	1	0	0
Parachromis_dovii	1	0	0
Cichlasoma_tuyrense	1	0	0
Tomocichla_sieboldii	1	0	0
Cryptoheros_sajica	1	0	0
Cryptoheros_chetumalensis	1	0	0
Cryptoheros_spilurus	1	0	0
Cryptoheros_cutteri	1	0	0
Hypsophrys_nicaraguensis	1	0	0
Hypsophrys_nematopus	1	0	0
Cryptoheros_panamensis	1	0	0
Cryptoheros_myrnae	1	0	0
Cryptoheros_septemfasciatus	1	0	0
Amatitlania_nigrofasciata	1	0	0
Petenia_splendida	1	0	0
Cichlasoma_urophthalmum	1	0	0
Amphilophus_calobrensis	1	0	0
Australoheros_tembe	1	0	0
Australoheros_kaaygua	1	0	0
Australoheros_angiru	1	0	0
Australoheros_scitulus	1	0	0
Australoheros_facetus	1	0	0
Australoheros_ykeregua	1	0	0
Australoheros_forquilha	1	0	0
Caquetaia_spectabilis	1	0	0
Caquetaia_myersi	1	0	0
Caquetaia_kraussii	1	0	0
Heroina_isonycterina	1	0	0
Caquetaia_umbrifera	1	0	0
Nandopsis_ramsdeni	1	0	0
Nandopsis_tetracanthus	1	0	0
Nandopsis_haitiensis	1	0	0
Symphysodon_tarzoo	1	0	0
Symphysodon_aequifasciatus	1	0	0
Symphysodon_discus	1	0	0
Heros_severus	1	0	0
Heros_efasciatus	1	0	0
Uaru_fernandezyepezi	1	0	0
Uaru_amphiacanthoides	1	0	0
Mesonauta_mirificus	1	0	0
Mesonauta_egregius	1	0	0
Mesonauta_festivus	1	0	0
Mesonauta_insignis	1	0	0
Hypselecara_temporalis	1	0	0
Hypselecara_coryphaenoides	1	0	0
Hoplarchus_psittacus	1	0	0
Pterophyllum_leopoldi	1	0	0
Cichlasoma_orinocense	1	0	0
Cichlasoma_taenia	1	0	0
Cichlasoma_bimaculatum	1	0	0
Cichlasoma_amazonarum	1	0	0
Cichlasoma_boliviense	1	0	0
Cichlasoma_dimerus	1	0	0
Cichlasoma_portalegrense	1	0	0
Cichlasoma_pusillum	1	0	0
Cichlasoma_araguaiense	1	0	0
Aequidens_patricki	1	0	0
Aequidens_tetramerus	1	0	0
Aequidens_metae	1	0	0
Aequidens_diadema	1	0	0
Aequidens_tubicen	1	0	0
Aequidens_chimantanus	1	0	0
Aequidens_potaroensis	1	0	0
Krobia_xinguensis	1	0	0
Krobia_guianensis	1	0	0
Andinoacara_stalsbergi	1	0	0
Andinoacara_rivulatus	1	0	0
Andinoacara_sapayensis	1	0	0
Andinoacara_biseriatus	1	0	0
Andinoacara_latifrons	1	0	0
Andinoacara_coeruleopunctatus	1	0	0
Andinoacara_pulcher	1	0	0
Bujurquina_peregrinabunda	1	0	0
Bujurquina_syspilus	1	0	0
Bujurquina_vittata	1	0	0
Tahuantinsuyoa_macantzatza	1	0	0
Acaronia_vultuosa	1	0	0
Acaronia_nassa	1	0	0
Laetacara_thayeri	1	0	0
Laetacara_dorsigera	1	0	0
Laetacara_curviceps	1	0	0
Laetacara_araguaiae	1	0	0
Nannacara_anomala	1	0	0
Nannacara_aureocephalus	1	0	0
Nannacara_taenia	1	0	0
Nannacara_adoketa	1	0	0
Cleithracara_maronii	1	0	0
Crenicichla_yaha	1	0	0
Crenicichla_mandelburgeri	1	0	0
Crenicichla_iguassuensis	1	0	0
Crenicichla_tesay	1	0	0
Crenicichla_hu	1	0	0
Crenicichla_vittata	1	0	0
Crenicichla_ypo	1	0	0
Crenicichla_jupiaensis	1	0	0
Crenicichla_gaucho	1	0	0
Crenicichla_scottii	1	0	0
Crenicichla_punctata	1	0	0
Crenicichla_haroldoi	1	0	0
Crenicichla_lacustris	1	0	0
Crenicichla_minuano	1	0	0
Crenicichla_tendybaguassu	1	0	0
Crenicichla_hadrostigma	1	0	0
Crenicichla_celidochilus	1	0	0
Crenicichla_missioneira	1	0	0
Crenicichla_empheres	1	0	0
Crenicichla_geayi	1	0	0
Crenicichla_reticulata	1	0	0
Crenicichla_cametana	1	0	0
Crenicichla_semifasciata	1	0	0
Crenicichla_macrophthalma	1	0	0
Teleocichla_gephyrogramma	1	0	0
Teleocichla_centrarchus	1	0	0
Teleocichla_proselytus	1	0	0
Teleocichla_cinderella	1	0	0
Teleocichla_monogramma	1	0	0
Crenicichla_britskii	1	0	0
Crenicichla_lepidota	1	0	0
Crenicichla_sveni	1	0	0
Crenicichla_menezesi	1	0	0
Crenicichla_alta	1	0	0
Crenicichla_multispinosa	1	0	0
Crenicichla_marmorata	1	0	0
Crenicichla_lugubris	1	0	0
Crenicichla_lenticulata	1	0	0
Crenicichla_compressiceps	1	0	0
Crenicichla_regani	1	0	0
Crenicichla_notophthalmus	1	0	0
Acarichthys_heckelii	1	0	0
Biotoecus_opercularis	1	0	0
Guianacara_owroewefi	1	0	0
Guianacara_stergiosi	1	0	0
Mazarunia_mazarunii	1	0	0
Apistogramma_hoignei	1	0	0
Apistogramma_caetei	1	0	0
Apistogrammoides_pucallpaensis	1	0	0
Apistogramma_agassizii	1	0	0
Apistogramma_bitaeniata	1	0	0
Taeniacara_candidi	1	0	0
Satanoperca_leucosticta	1	0	0
Satanoperca_mapiritensis	1	0	0
Satanoperca_jurupari	1	0	0
Satanoperca_pappaterra	1	0	0
Satanoperca_daemon	1	0	0
Satanoperca_acuticeps	1	0	0
Biotoecus_dicentrarchus	1	0	0
Geophagus_megasema	1	0	0
Geophagus_abalios	1	0	0
Geophagus_surinamensis	1	0	0
Geophagus_brachybranchus	1	0	0
Geophagus_dicrozoster	1	0	0
Geophagus_argyrostictus	1	0	0
Geophagus_harreri	1	0	0
Geophagus_taeniopareius	1	0	0
Geophagus_grammepareius	1	0	0
Geophagus_steindachneri	1	0	0
Gymnogeophagus_balzanii	1	0	0
Gymnogeophagus_labiatus	1	0	0
Gymnogeophagus_gymnogenys	1	0	0
Gymnogeophagus_setequedas	1	0	0
Gymnogeophagus_rhabdotus	1	0	0
Gymnogeophagus_meridionalis	1	0	0
Geophagus_brasiliensis	1	0	0
Geophagus_iporangensis	1	0	0
Geophagus_proximus	1	0	0
Mikrogeophagus_altispinosus	1	0	0
Mikrogeophagus_ramirezi	1	0	0
Dicrossus_filamentosus	1	0	0
Biotodoma_wavrini	1	0	0
Biotodoma_cupido	1	0	0
Crenicara_punctulatum	1	0	0
Astronotus_sp	1	0	0
Astronotus_ocellatus	1	0	0
Astronotus_crassipinnis	1	0	0
Crenicichla_frenata	1	0	0
Retroculus_xinguensis	1	0	0
Cichla_ocellaris	1	0	0
Cichla_kelberi	1	0	0
Cichla_orinocensis	1	0	0
Cichla_intermedia	1	0	0
Cichla_mirianae	1	0	0
Cichla_piquiti	1	0	0
Cichla_jariina	1	0	0
Cichla_pinima	1	0	0
Cichla_vazzoleri	1	0	0
Cichla_thyrorus	1	0	0
Cichla_temensis	1	0	0
Cichla_monoculus	1	0	0
Chaetobranchopsis_orbicularis	1	0	0
Chaetobranchus_semifasciatus	1	0	0
Chaetobranchus_flavescens	1	0	0
Paretroplus_menarambo	1	0	0
Paretroplus_maromandia	1	0	0
Paretroplus_maculatus	1	0	0
Paretroplus_dambabe	1	0	0
Paretroplus_kieneri	1	0	0
Paretroplus_polyactis	1	0	0
Paretroplus_tsimoly	1	0	0
Paretroplus_nourissati	1	0	0
Paretroplus_damii	1	0	0
Etroplus_canarensis	1	0	0
Etroplus_suratensis	1	0	0
Etroplus_maculatus	1	0	0
Ptychochromis_oligacanthus	1	0	0
Ptychochromis_inornatus	1	0	0
Ptychochromis_grandidieri	1	0	0
Katria_katria	1	0	0
Ptychochromoides_vondrozo	1	0	0
Ptychochromoides_betsileanus	1	0	0
Ptychochromoides_itasy	1	0	0
Oxylapia_polli	1	0	0
Paratilapia_polleni	1	0	0
Chromidotilapia_guntheri	1	0	0
Heterochromis_multidens	1	0	0
Pholidichthys_leucotaenia	1	0	0
Polycentrus_schomburgkii	1	0	0
Monocirrhus_polyacanthus	1	0	0
Emblemaria_diphyodontis	0	0	1
Emblemaria_pandionis	0	0	1
Emblemaria_piratica	0	0	1
Emblemaria_hypacanthus	0	0	1
Emblemaria_nivipes	0	0	1
Chaenopsis_alepidota	0	0	1
Chaenopsis_schmitti	0	0	1
Lucayablennius_zingaro	0	0	1
Chaenopsis_limbaughi	0	0	1
Ekemblemaria_myersi	0	0	1
Ekemblemaria_nigra	0	0	1
Hemiemblemaria_simulus	0	0	1
Emblemariopsis_arawak	0	0	1
Emblemariopsis_carib	0	0	1
Emblemariopsis_pricei	0	0	1
Emblemariopsis_bahamensis	0	0	1
Emblemariopsis_signifer	0	0	1
Emblemariopsis_randalli	0	0	1
Protemblemaria_bicirrus	0	0	1
Cirriemblemaria_lucasana	0	0	1
Acanthemblemaria_macrospilus	0	0	1
Acanthemblemaria_hancocki	0	0	1
Acanthemblemaria_crockeri	0	0	1
Acanthemblemaria_rivasi	0	0	1
Acanthemblemaria_castroi	0	0	1
Acanthemblemaria_chaplini	0	0	1
Acanthemblemaria_greenfieldi	0	0	1
Acanthemblemaria_aspera	0	0	1
Acanthemblemaria_paula	0	0	1
Acanthemblemaria_spinosa	0	0	1
Acanthemblemaria_medusa	0	0	1
Acanthemblemaria_maria	0	0	1
Acanthemblemaria_betinensis	0	0	1
Acanthemblemaria_exilispinus	0	0	1
Coralliozetus_rosenblatti	0	0	1
Coralliozetus_boehlkei	0	0	1
Coralliozetus_angelicus	0	0	1
Coralliozetus_micropes	0	0	1
Coralliozetus_cardonae	0	0	1
Coralliozetus_springeri	0	0	1
Dactyloscopus_pectoralis	1	0	1
Dactyloscopus_lacteus	1	0	1
Gillellus_semicinctus	1	0	1
Platygillellus_rubrocinctus	1	0	1
Gillellus_uranidea	1	0	1
Paraclinus_sini	1	0	1
Exerpes_asper	1	0	1
Paraclinus_mexicanus	1	0	1
Paraclinus_marmoratus	1	0	1
Paraclinus_integripinnis	1	0	1
Stathmonotus_culebrai	0	0	1
Stathmonotus_lugubris	0	0	1
Stathmonotus_stahli	0	0	1
Starksia_weigti	1	0	1
Starksia_robertsoni	1	0	1
Starksia_williamsi	1	0	1
Starksia_lepicoelia	1	0	1
Starksia_nanodes	1	0	1
Starksia_langi	1	0	1
Starksia_sluiteri	1	0	1
Starksia_fasciata	1	0	1
Starksia_greenfieldi	1	0	1
Starksia_atlantica	1	0	1
Starksia_galapagensis	1	0	1
Starksia_posthon	1	0	1
Xenomedea_rhodopyga	1	0	1
Starksia_guttata	1	0	1
Starksia_culebrae	1	0	1
Starksia_occidentalis	1	0	1
Starksia_ocellata	1	0	1
Starksia_grammilaga	1	0	1
Starksia_elongata	1	0	1
Starksia_spinipenis	1	0	1
Malacoctenus_zacae	1	0	1
Malacoctenus_hubbsi	1	0	1
Malacoctenus_gigas	1	0	1
Malacoctenus_zonogaster	1	0	1
Malacoctenus_zonifer	1	0	1
Malacoctenus_ebisui	1	0	1
Malacoctenus_tetranemus	1	0	1
Malacoctenus_triangulatus	1	0	1
Malacoctenus_aurolineatus	1	0	1
Malacoctenus_boehlkei	1	0	1
Labrisomus_multiporosus	1	0	1
Labrisomus_xanti	1	0	1
Labrisomus_nuchipinnis	1	0	1
Labrisomus_striatus	1	0	1
Labrisomus_nigricinctus	1	0	1
Labrisomus_bucciferus	1	0	1
Labrisomus_guppyi	1	0	1
Labrisomus_haitiensis	1	0	1
Dialommus_macrocephalus	1	0	1
Mccoskerichthys_sandae	1	0	1
Neoclinus_blanchardi	1	0	1
Auchenionchus_microcirrhis	1	0	1
Alloclinus_holderi	1	0	1
Clinus_spatulatus	0	0	1	Lin & Hastings, 2013
Clinus_superciliosus	0	0	1
Clinus_musaicus	0	0	1
Clinus_arborescens	0	0	1
Clinus_venustris	0	0	1
Pavoclinus_profundus	0	0	1
Blennophis_striatus	0	0	1
Blennioclinus_stella	0	0	1
Pavoclinus_graminis	0	0	1
Clinus_acuminatus	0	0	1
Clinus_heterodon	0	0	1
Clinus_cottoides	0	0	1
Cancelloxus_longior	0	0	1
Muraenoclinus_dorsalis	0	0	1
Clinus_agilis	0	0	1
Heteroclinus_nasutus	0	0	1
Cristiceps_australis	0	0	1
Heteroclinus_adelaidae	0	0	1
Heteroclinus_wilsoni	0	0	1
Heteroclinus_heptaeolus	0	0	1
Ophiclinus_gracilis	0	0	1
Sticharium_dorsale	0	0	1
Clinitrachus_argentatus	0	0	1
Myxodes_viridis	0	0	1
Gibbonsia_metzi	0	0	1
Gibbonsia_montereyensis	0	0	1
Gibbonsia_elegans	0	0	1
Heterostichus_rostratus	0	0	1
Calliclinus_geniguttatus	1	0	1
Hypleurochilus_springeri	0	0	1
Hypleurochilus_fissicornis	0	0	1
Hypleurochilus_geminatus	0	0	1
Hypleurochilus_aequipinnis	0	0	1
Hypleurochilus_pseudoaequipinnis	0	0	1
Parablennius_thysanius	0	0	1
Parablennius_cornutus	0	0	1
Parablennius_intermedius	0	0	1
Parablennius_tasmanianus	0	0	1
Parablennius_yatabei	0	0	1
Parablennius_marmoreus	0	0	1
Parablennius_pilicornis	0	0	1
Parablennius_salensis	0	0	1
Parablennius_tentacularis	0	0	1
Parablennius_rouxi	0	0	1
Parablennius_zvonimiri	0	0	1
Hypsoblennius_caulopus	0	0	1
Hypsoblennius_gentilis	0	0	1
Hypsoblennius_jenkinsi	0	0	1
Hypsoblennius_ionthas	0	0	1
Hypsoblennius_hentz	0	0	1
Hypsoblennius_gilberti	0	0	1
Hypsoblennius_brevipinnis	0	0	1
Hypsoblennius_invemar	0	0	1
Chasmodes_saburrae	0	0	1
Chasmodes_bosquianus	0	0	1
Scartella_caboverdiana	0	0	1
Scartella_emarginata	0	0	1
Scartella_cristata	0	0	1
Salaria_fluviatilis	0	0	1
Parablennius_sanguinolentus	0	0	1
Parablennius_parvicornis	0	0	1
Salaria_pavo	0	0	1
Parablennius_ruber	0	0	1
Parablennius_gattorugine	0	0	1
Microlipophrys_caboverdensis	0	0	1
Microlipophrys_velifer	0	0	1
Microlipophrys_dalmatinus	0	0	1
Microlipophrys_adriaticus	0	0	1
Microlipophrys_bauchotae	0	0	1
Microlipophrys_nigriceps	0	0	1
Microlipophrys_canevae	0	0	1
Lipophrys_pholis	0	0	1
Lipophrys_trigloides	0	0	1
Coryphoblennius_galerita	0	0	1
Aidablennius_sphynx	0	0	1
Blennius_ocellaris	0	0	1
Blennius_normani	0	0	1
Petroscirtes_breviceps	0	0	1
Petroscirtes_variabilis	0	0	1
Petroscirtes_mitratus	0	0	1
Meiacanthus_grammistes	0	0	1
Meiacanthus_mossambicus	0	0	1
Meiacanthus_smithi	0	0	1
Meiacanthus_oualanensis	0	0	1
Plagiotremus_azaleus	0	0	1
Plagiotremus_tapeinosoma	0	0	1
Plagiotremus_rhinorhynchos	0	0	1
Xiphasia_setifer	0	0	1
Omobranchus_anolius	0	0	1
Omobranchus_obliquus	0	0	1
Istiblennius_dussumieri	0	0	1
Istiblennius_lineatus	0	0	1
Istiblennius_edentulus	0	0	1
Blenniella_paula	0	0	1
Ecsenius_bicolor	0	0	1
Blenniella_chrysospilos	0	0	1
Blenniella_cyanostigma	0	0	1
Entomacrodus_cadenati	0	0	1
Entomacrodus_chiostictus	0	0	1
Entomacrodus_striatus	0	0	1
Entomacrodus_epalzeocheilos	0	0	1
Entomacrodus_nigricans	0	0	1
Entomacrodus_niuafoouensis	0	0	1
Praealticus_striatus	0	0	1
Praealticus_tanegasimae	0	0	1
Praealticus_margaritatus	0	0	1
Praealticus_labrovittatus	0	0	1
Alticus_saliens	0	0	1
Andamia_reyi	0	0	1
Andamia_tetradactylus	0	0	1
Praealticus_caesius	0	0	1
Rhabdoblennius_nitidus	0	0	1
Atrosalarias_fuscus	0	0	1
Salarias_fasciatus	0	0	1
Salarias_alboguttatus	0	0	1
Alticus_arnoldorum	0	0	1
Nannosalarias_nativitatis	0	0	1
Cirripectes_fuscoguttatus	0	0	1
Cirripectes_heemstraorum	0	0	1
Cirripectes_variolosus	0	0	1
Cirripectes_stigmaticus	0	0	1
Cirripectes_castaneus	0	0	1
Cirripectes_filamentosus	0	0	1
Cirripectes_quagga	0	0	1
Omobranchus_fasciolatoceps	0	0	1
Omobranchus_punctatus	0	0	1
Omobranchus_loxozonus	0	0	1
Ophioblennius_steindachneri	0	0	1
Ophioblennius_atlanticus	0	0	1
Ophioblennius_macclurei	0	0	1
Ecsenius_opsifrontalis	0	0	1
Ecsenius_pardus	0	0	1
Ecsenius_nalolo	0	0	1
Ecsenius_midas	0	0	1
Helcogramma_ellioti	1	0	1
Helcogramma_fuscopinna	1	0	1
Enneapterygius_abeli	1	0	1
Enneapterygius_gruschkai	1	0	1
Enneapterygius_tutuilae	1	0	1
Ruanoho_whero	1	0	1
Tripterygion_tripteronotum	1	0	1
Tripterygion_melanurum	1	0	1
Tripterygion_delaisi	1	0	1
Karalepis_stewarti	1	0	1
Forsterygion_lapillum	1	0	1
Enneapterygius_etheostomus	1	0	1
Cremnochorites_capensis	1	0	1
Axoclinus_storeyae	1	0	1
Axoclinus_lucillae	1	0	1
Axoclinus_nigricaudus	1	0	1
Enneanectes_boehlkei	1	0	1
Enneanectes_pectoralis	1	0	1
Enneanectes_altivelis	1	0	1
Enneanectes_carminalis	1	0	1
Lepidonectes_corallicola	1	0	1
Notoclinus_compressus	1	0	1
Gobiesox_pinniger	0	0	1
Gobiesox_juradoensis	0	0	1
Gobiesox_maeandricus	0	0	1
Gobiesox_rhessodon	0	0	1
Tomicodon_zebra	0	0	1
Tomicodon_humeralis	0	0	1
Tomicodon_myersi	0	0	1
Discotrema_monogrammum	0	0	1
Discotrema_crinophilum	0	0	1
Diademichthys_lineatus	0	0	1
Lepadichthys_lineatus	0	0	1
Lepadogaster_purpurea	0	0	1
Lepadogaster_lepadogaster	0	0	1
Diplecogaster_bimaculata_bimaculata	0	0	1
Opeatogenys_gracilis	0	0	1
Gouania_willdenowi	0	0	1
Apletodon_incognitus	0	0	1
Apletodon_dentatus	0	0	1
Aspasma_minima	0	0	1
Gobiesox_marmoratus	0	0	1
Opistognathus_robinsi	1	0	1
Opistognathus_punctatus	1	0	1
Opistognathus_macrognathus	1	0	1
Opistognathus_maxillosus	1	0	1
Opistognathus_aurifrons	1	0	1
Lonchopisthus_micrognathus	1	0	1
Gramma_dejongi	1	0	0
Gramma_loreto	1	0	0
Gramma_melacara	1	0	0
Lipogramma_anabantoides	1	0	0
Lipogramma_trilineata	1	0	0
Pseudochromis_bitaeniatus	1	0	1
Pseudochromis_fridmani	1	0	1
Pseudochromis_jamesi	1	0	1
Pseudochromis_cyanotaenia	1	0	1
Pholidochromis_cerasina	1	0	1
Ogilbyina_novaehollandiae	1	0	1
Labracinus_lineatus	1	0	0
Labracinus_cyclophthalmus	1	0	0
Pseudoplesiops_revellei	1	0	0
Plesiops_cephalotaenia	1	0	0
Plesiops_coeruleolineatus	1	0	0
Phanerodon_furcatus	1	0	0
Phanerodon_atripes	1	0	0
Rhacochilus_vacca	1	0	0
Rhacochilus_toxotes	1	0	0
Zalembius_rosaceus	1	0	0
Brachyistius_frenatus	1	0	0
Embiotoca_jacksoni	1	0	0
Embiotoca_lateralis	1	0	0
Hypsurus_caryi	1	0	0
Ditrema_temminckii_pacificum	1	0	0
Ditrema_temminckii_temminckii	1	0	0
Ditrema_viride	1	0	0
Ditrema_jordani	1	0	0
Neoditrema_ransonnetii	1	0	0
Hysterocarpus_traskii_traskii	1	0	0
Cymatogaster_aggregata	1	0	0
Micrometrus_minimus	1	0	0
Amphistichus_koelzi	1	0	0
Amphistichus_rhodoterus	1	0	0
Hyperprosopon_ellipticum	1	0	0
Hyperprosopon_argenteum	1	0	0
Hyperprosopon_anale	1	0	0
Pomacentrus_milleri	1	0	0
Pomacentrus_nagasakiensis	1	0	0
Pomacentrus_chrysurus	1	0	0
Pomacentrus_reidi	1	0	0
Pomacentrus_vaiuli	1	0	0
Pomacentrus_bankanensis	1	0	0
Pomacentrus_philippinus	1	0	0
Pomacentrus_australis	1	0	0
Pomacentrus_nigromanus	1	0	0
Pomacentrus_alexanderae	1	0	0
[truncated: 9,671 more rows]
[truncated: 1 more columns]
