# Supplementary material for: From scales to armor: Scale losses and trunk bony plate gains in ray‐finned fishes
Source: Evol Lett. 2021 Mar 23;5(3):240–50. doi: 10.1002/evl3.219 (PMC8190451; doi:10.1002/evl3.219)
Supplement: Supplementary file 3 — Supplementary Materials [file EVL3-5-240-s004.zip]

Archive with 3 entries (2 files):
- S5_Bayestrait_Scales_Rabosky_etal_data.pdf
- __MACOSX/
- __MACOSX/._S5_Bayestrait_Scales_Rabosky_etal_data.pdf
